# Supplementary material for: Complete mitochondrial genome of Hippophae tibetana: insights into adaptation to high-altitude environments
Source: Front Plant Sci. 2024 Aug 7;15:1449606. doi: 10.3389/fpls.2024.1449606 (PMC11335646; doi:10.3389/fpls.2024.1449606)
Supplement: Supplementary file 1 [file Presentation_1.zip]

Archive with 2 entries (2 files):
- Supplementary Material Figures.docx
- Supplementary Material Tables.xlsx
