# Supplementary material for: Complete mitochondrial genome of Hippophae tibetana: insights into adaptation to high-altitude environments
Source: Front Plant Sci. 2024 Aug 7;15:1449606. doi: 10.3389/fpls.2024.1449606 (PMC11335646; doi:10.3389/fpls.2024.1449606)
Supplement: Supplementary file 1 [file Presentation_1.zip › Supplementary Material Tables.xlsx]

## Sheet: Supplementary Table 1
Supplementary Table 1. Basic information of HIFI sequencing data for H. tibetana
Sequencing ID	CNR0621888
Number of raw reads	32323466
Amount of raw data (GB)	439.48
Number of CCS reads	2460462
Amount of effective CCS data (GB)	37.14
Clean data N50	14791
Data download URL	https://db.cngb.org/search/project/CNP0003543/

## Sheet: Supplementary Table 2
Supplementary Table 2. Functional classifications and physical locations of genes in the H. tibetana mitogenome
Group of genes	Gene name	Length	Start codon	Stop codon	Amino acids
ATP synthase	atp1	1530	ATG	TGA	510
	atp4	588	ATG	TAG	196
	atp6	768	ATG	TAA	256
	atp8	480	ATG	TAA	160
	atp9	246	ATG	TAA	82
Cytohrome c biogenesis	ccmB	621	ATG	TGA	207
	ccmC	753	ATG	TGA	251
	ccmFc*	1317	ATG	CGA(TGA)	439
	ccmFn	1725	ATG	TGA	575
NADH dehydrogenase	nad1****(2)	978	ACG	TAA	326
	nad2****	1467	ATG	TAA	489
	nad3	357	ATG	TAA	119
	nad4**	1488	ATG	TGA	496
	nad4L	303	ACG	TAA	101
	nad5****	2001	ATG	TAA	667
	nad6	618	ATG	TAA	206
	nad7****	1185	ATG	TAG	395
	nad9	573	ATG	TAA	191
Ubiquinol cytochrome c reductase	cob	1182	ATG	TGA	394
Maturases	matR	1968	ATG	TAG	656
Transport membrane protein	mttB	339	ATG	TAG	113
Succinate dehydrogenase	sdh3#
	sdh4	387	ATG	CGA(TGA)	129
Cytochrome c oxidase	cox1	1584	ATG	TAA	528
	cox2*	783	ATG	TAA	261
	cox3	798	ATG	TGA	266
Ribosomal proteins (LSU)	rpl10	489	ATG	TAA	163
	rpl16	507	ATG	TAA	169
	rpl2*	1008	ATG	TAA	336
	rpl5	558	ATG	TAA	186
Ribosomal proteins (SSU)	rps10#
	rps14#
	rps1	621	ATG	TGA	207
	rps12	378	ATG	TGA	126
	rps19(2)	285	ATG	TAA	95
	rps3*	1674	ATG	TAG	558
	rps4	1047	ATG	TAA	349
	rps7	447	ATG	TAA	149
Ribosomal RNAs	rrn18	1917
	rrn26	3364
	rrn5	120
Transfer RNAs	trnA-TGC*	65
	trnC-GCA(2)	71
	trnD-GTC	74
	trnE-TTC	72
	trnF-GAA(2)	74
	trnG-GCC	72
	trnH-GTG	74
	trnK-TTT	73
	trnL-CAA	81
	trnM-CAT(4)	74
	trnN-GTT(2)	72
	trnP-TGG(3)	75
	trnQ-TTG	72
	trnR-ACG	74
	trnS-GCT	89
	trnS-GGA	87
	trnS-TGA(2)	74
	trnT-GGT	72
	trnT-TGT	73
	trnV-GAC	72
	trnW-CCA	74
	trnY-GTA	83
Notes: * indicates that the gene contains intron; # indicates that the pseudo gene; the number in parentheses represents the number of copies of the gene (×2 means having two copies).

## Sheet: Supplementary Table 3
Supplementary Table 3. Distribution of tandem repeats in the H. tibetana mitogenome
NO.	Size	Copy	Repeat sequence	Percent Matches	Start	End
1	15	2	CTTTCTTTATTATTA	100	36341	36370
2	15	2	AAGTCAAGTAAGTAC	93	81620	81649
3	24	2	CTTGCGCGTTAGCGCATCAGTTTT	84	89568	89616
4	14	1.9	GGCAATAGAATGAC	100	101343	101369
5	13	2.4	ATATGTATAAAAA	94	174934	174964
6	39	2	TTCACTCATGATCTGGCCTGGTCGACCCAATCATGATAT	97	192517	192595
7	18	2.4	CATAGTCGCGAGCTGTTT	81	206557	206599
8	21	2.4	TTTTTGTCCAAGTTACTTCTA	93	239285	239334
9	21	4.1	TTTGTCCAAGTCACTTCTCTT	81	239263	239351
10	18	3.2	TATTGATGATAGTGACGA	94	241705	241761
11	9	6.3	TATTGACGA	72	241705	241761
12	18	2.1	TGTTGCTATCTGCTACAA	100	243878	243914
13	14	4.1	TGTATCTGTATAAA	84	249470	249527
14	21	2.5	TGATAAGAAGGAGCAGGCAAC	87	312496	312547
15	11	3.5	ATACCCAAGCC	89	358163	358201
16	21	2.3	AAAAAGAGAAGTCACTTAGAC	82	361335	361382
17	8	4.9	TATATTAC	83	369982	370019
18	23	1.9	TTAGTATATTACTATATTATTTA	100	369978	370021
19	15	3.2	TATCTAATACACTAA	78	370063	370108
20	13	2	TTTTATTCTTTTT	100	372339	372364
21	17	2.4	TTTGTTATAATCAATTA	91	372443	372482
22	11	2.3	TTCTGTTGTTG	100	377971	377995

## Sheet: Supplementary Table 4
Supplementary Table 4. The use of amino acid pairs of codons in three species mitogenome
AminoAcid	Symbol	Codon	Z. jujuba		H. gyantsensis		H. tibetana
			No.	RSCU	No.	RSCU	No.	RSCU
*	Ter	UAA	16	1.5484	11	1.65	17	1.6452
*	Ter	UAG	4	0.3871	4	0.6	5	0.4839
*	Ter	UGA	11	1.0645	5	0.75	9	0.871
A	Ala	GCA	152	1	98	1.0289	159	0.9755
A	Ala	GCC	144	0.9474	99	1.0394	151	0.9264
A	Ala	GCG	72	0.4737	47	0.4934	85	0.5215
A	Ala	GCU	240	1.5789	137	1.4383	257	1.5767
C	Cys	UGC	51	0.7338	37	0.7708	58	0.7582
C	Cys	UGU	88	1.2662	59	1.2292	95	1.2418
D	Asp	GAC	97	0.612	67	0.6233	103	0.6205
D	Asp	GAU	220	1.388	148	1.3767	229	1.3795
E	Glu	GAA	293	1.3853	200	1.3514	293	1.3756
E	Glu	GAG	130	0.6147	96	0.6486	133	0.6244
F	Phe	UUC	283	0.9042	172	0.9885	301	0.8879
F	Phe	UUU	343	1.0958	176	1.0115	377	1.1121
G	Gly	GGA	241	1.4474	120	1.3223	251	1.4261
G	Gly	GGC	84	0.5045	49	0.5399	94	0.5341
G	Gly	GGG	124	0.7447	63	0.6942	132	0.75
G	Gly	GGU	217	1.3033	131	1.4435	227	1.2898
H	His	CAC	52	0.4622	38	0.5672	59	0.4836
H	His	CAU	173	1.5378	96	1.4328	185	1.5164
I	Ile	AUA	202	0.7974	107	0.7589	216	0.8438
I	Ile	AUC	218	0.8605	131	0.9291	217	0.8477
I	Ile	AUU	340	1.3421	185	1.3121	335	1.3086
K	Lys	AAA	249	1.2058	150	1.2195	255	1.1972
K	Lys	AAG	164	0.7942	96	0.7805	171	0.8028
L	Leu	CUA	148	0.8898	93	0.9133	174	0.9482
L	Leu	CUC	113	0.6794	66	0.6481	110	0.5995
L	Leu	CUG	93	0.5591	60	0.5892	110	0.5995
L	Leu	CUU	211	1.2685	133	1.3061	242	1.3188
L	Leu	UUA	232	1.3948	130	1.2766	254	1.3842
L	Leu	UUG	201	1.2084	129	1.2668	211	1.1499
M	Met	AUG	254	1	137	1	274	1
N	Asn	AAC	101	0.6645	57	0.659	113	0.6766
N	Asn	AAU	203	1.3355	116	1.341	221	1.3234
P	Pro	CCA	167	1.1971	105	1.2613	157	1.1418
P	Pro	CCC	109	0.7814	61	0.7327	108	0.7855
P	Pro	CCG	87	0.6237	47	0.5646	83	0.6036
P	Pro	CCU	195	1.3978	120	1.4414	202	1.4691
Q	Gln	CAA	204	1.5055	139	1.5191	215	1.5035
Q	Gln	CAG	67	0.4945	44	0.4809	71	0.4965
R	Arg	AGA	147	1.3263	91	1.2817	166	1.4647
R	Arg	AGG	79	0.7128	57	0.8028	85	0.75
R	Arg	CGA	147	1.3263	95	1.338	145	1.2794
R	Arg	CGC	73	0.6586	44	0.6197	71	0.6265
R	Arg	CGG	83	0.7489	54	0.7606	84	0.7412
R	Arg	CGU	136	1.2271	85	1.1972	129	1.1382
S	Ser	AGC	85	0.5686	50	0.5859	99	0.6615
S	Ser	AGU	148	0.99	91	1.0664	165	1.1024
S	Ser	UCA	187	1.2508	100	1.1719	166	1.1091
S	Ser	UCC	144	0.9632	84	0.9844	140	0.9354
S	Ser	UCG	130	0.8696	81	0.9492	126	0.8419
S	Ser	UCU	203	1.3579	106	1.2422	202	1.3497
T	Thr	ACA	122	0.9513	71	0.993	130	0.9848
T	Thr	ACC	136	1.0604	69	0.965	138	1.0455
T	Thr	ACG	82	0.6394	51	0.7133	79	0.5985
T	Thr	ACU	173	1.3489	95	1.3287	181	1.3712
V	Val	GUA	174	1.1429	116	1.2473	201	1.2504
V	Val	GUC	111	0.7291	78	0.8387	111	0.6905
V	Val	GUG	133	0.8736	76	0.8172	143	0.8896
V	Val	GUU	191	1.2545	102	1.0968	188	1.1695
W	Trp	UGG	143	1	79	1	155	1
Y	Tyr	UAC	79	0.508	46	0.5287	77	0.4952
Y	Tyr	UAU	232	1.492	128	1.4713	234	1.5048
Notes: amino acid: one-letter abbreviation of amino acid, '*' stands for stop codon; Symbol: three-letter abbreviation of amino acid; Codon: codon; No. Number of this codon; RSCU: codon preference.

## Sheet: Supplementary Table 5
Supplementary Table 5. Homologous fragments between mitochondria and chloroplasts in H. tibetana
query-chl	subject-mt	percentage of identical matches	length	number of mismatches	number of gap openings	start of alignment in query	end of alignment in query	start of alignment in subject	end of alignment in subject	expect value	bitscore	gene(cp)	gene(mt)
Chloroplast	chr1	99.238	16007	83	6	139327	155326	250581	234607	0	28847	rps12(trans_splicing);rps7;ndhB;trnL-CAA;ycf2;trnI-CAU;rpl23;rpl2(partical:96.38%)	trnM-CAT;trnL-CAA
Chloroplast	chr1	99.238	16007	83	6	83873	99872	234607	250581	0	28847	rps12(trans_splicing);rpl2(partical:96.38%);rpl23;trnI-CAU;ycf2;trnL-CAA;ndhB;rps7	trnM-CAT;trnL-CAA
Chloroplast	chr1	98.675	7243	44	10	103582	110815	281311	288510	0	12796	trnA-UGC(partical:52.34%);rrn23S;rrn4.5S;rrn5S;trnR-ACG;trnN-GUU;ycf1;ndhF(partical:32.89%)	trnR-ACG;trnN-GTT
Chloroplast	chr1	98.987	6517	24	9	129110	135617	287794	281311	0	11631	ycf1(partical:96.30%);trnN-GUU;trnR-ACG;rrn5S;rrn4.5S;rrn23S;trnA-UGC(partical:52.34%)	trnR-ACG;trnN-GTT
Chloroplast	chr1	97.105	3662	51	21	30933	34581	161612	165231	0	6124	trnT-GGU;psbD;psbC	trnT-GGT
Chloroplast	chr1	96.545	3676	72	8	72442	76112	64730	68355	0	6034	psbB(partical:55.47%);psbT;psbN;psbH;petB;petD(partical:19.63%)
Chloroplast	chr1	95.222	2742	83	19	59990	62715	294759	297468	0	4294	ycf4(partical:46.95%);cemA;petA
Chloroplast	chr1	96.675	2436	51	9	39513	41925	374775	372347	0	4023	psaA(partical:76.83%)
Chloroplast	chr1	96.776	2388	45	19	47100	49472	173624	175994	0	3954	trnL-UAA;trnF-GAA;ndhJ	trnF-GAA
Chloroplast	chr1	96.5	2314	38	7	17952	20259	189451	187175	0	3784	rpoC2(partical:54.82%)
Chloroplast	chr1	93.121	2413	97	27	44179	46556	371863	369485	0	3472	trnS-GGA;rps4;trnT-UGU	trnT-TGT;trnS-GGA
Chloroplast	chr1	97.101	1828	4	5	137285	139112	187094	185316	0	3037	rrn16S
Chloroplast	chr1	97.101	1828	4	5	100087	101914	185316	187094	0	3037	rrn16S
Chloroplast	chr1	95.563	1893	42	12	69073	70953	87172	85310	0	2992	rps12(trans_splicing);rps12(trans_splicing);clpP(partical:80.69%)
Chloroplast	chr1	94.879	1445	28	9	70994	72431	85162	83757	0	2217	clpP(partical:17.22%);psbB(partical:43.88%)
Chloroplast	chr1	95.297	1382	31	11	602	1980	88514	87164	0	2161	psbA(partical:51.60%);trnK-UUU(partical:22.54%);matK(partical:17.06%)
Chloroplast	chr1	95.716	817	7	4	102562	103377	446498	445709	0	1290	trnI-GAU(partical:52.54%);trnA-UGC(partical:24.34%)	trnA-TGC
Chloroplast	chr1	95.716	817	7	4	135822	136637	445709	446498	0	1290	trnA-UGC(partical:24.34%);trnI-GAU(partical:52.54%)	trnA-TGC
Chloroplast	chr1	95.391	781	7	4	139327	140101	431364	430607	0	1216
Chloroplast	chr1	95.391	781	7	4	99098	99872	430607	431364	0	1216
Chloroplast	chr1	84.13	1109	118	30	63207	64281	460940	462024	0	1020	psbJ;psbL;psbF;psbE
Chloroplast	chr1	95.51	490	18	4	43711	44198	372364	371877	0	780	ycf3(partical:8.02%)
Chloroplast	chr1	85.742	512	29	13	136478	136989	129390	128923	7.48e-141	501	trnI-GAU(partical:50.00%)
Chloroplast	chr1	85.742	512	29	13	102210	102721	128923	129390	7.48e-141	501	trnI-GAU(partical:50.00%)
Chloroplast	chr1	89.666	329	17	3	80518	80846	27157	26846	2.17e-111	403	rpl16(partical:23.28%)
Chloroplast	chr1	74.099	888	174	43	100500	101364	91540	90686	1.05e-84	315	rrn16S(partical:58.01%)	rrn18(partical:44.60%)
Chloroplast	chr1	74.099	888	174	43	137835	138699	90686	91540	1.05e-84	315	rrn16S(partical:58.01%)	rrn18(partical:44.60%)
Chloroplast	chr1	88.018	217	23	3	65961	66176	365368	365582	2.31e-66	254	trnP-UGG	trnP-TGG
Chloroplast	chr1	86.636	217	15	7	79264	79478	27364	27160	1.4e-58	228	rps8(partical:46.42%)
Chloroplast	chr1	93.243	148	9	1	33922	34068	441043	441190	3.03e-55	217	psbC(partical:10.34%)
Chloroplast	chr1	84.848	198	19	11	65630	65822	365085	365276	6.61e-47	189	trnW-CCA	trnW-CCA
Chloroplast	chr1	99.029	103	1	0	326	428	234616	234514	8.55e-46	185	psbA(partical:9.70%)
Chloroplast	chr1	84.568	162	15	7	29747	29900	333948	333789	8.68e-36	152	trnD-GUC	trnD-GTC
Chloroplast	chr1	97.727	88	1	1	99975	100062	185325	185239	3.12e-35	150	trnV-GAC	trnV-GAC
Chloroplast	chr1	97.727	88	1	1	139137	139224	185239	185325	3.12e-35	150	trnV-GAC	trnV-GAC
Chloroplast	chr1	95.556	90	4	0	155468	155557	434594	434505	1.45e-33	145	trnH-GUG	trnH-GTG
Chloroplast	chr1	95.556	90	4	0	83642	83731	434505	434594	1.45e-33	145	trnH-GUG	trnH-GTG
Chloroplast	chr1	97.561	82	1	1	130651	130731	13593	13512	6.75e-32	139	trnN-GUU	trnN-GTT
Chloroplast	chr1	97.561	82	1	1	108468	108548	13512	13593	6.75e-32	139	trnN-GUU	trnN-GTT
Chloroplast	chr1	92.405	79	6	0	51975	52053	117502	117424	4.09e-24	113	trnM-CAU	trnM-CAT
Chloroplast	chr1	94.231	52	1	2	73596	73646	65913	65863	1.49e-13	78.7

## Sheet: Supplementary Table 6
Supplementary Table 6. Homologous fragments between mitochondria and whole genomes in H. tibetana
query-mt	subject-nucl	percentage of identical matches	length	number of mismatches	number of gap openings	start of alignment in query	end of alignment in query	start of alignment in subject	end of alignment in subject	expect value	bitscore	gene
chr1	Chr09	99.841	37102	34	7	348590	385690	15045057	15082134	0	68164	nad7(partical:39.80%);atp6;trnW-CCA;trnP-TGG;nad9;trnT-TGT;trnS-GGA;nad6
chr1	Chr09	99.894	30321	29	3	141489	171809	15014742	15045059	0	55812	atp4;nad4L;trnT-GGT;rpl16;rps3;rps19;rpl2(partical:37.28%)
chr1	Chr03	99.828	27288	41	4	46790	74077	27767092	27739811	0	50126	rps12(partical:35.19%);atp8;ccmFc;nad1(trans_splicing);nad1(trans_splicing);nad1(trans_splicing)
chr1	Chr09	99.874	24552	29	2	152873	177424	15117631	15093082	0	45166	atp4;nad4L;trnT-GGT;rpl16;rps3;rps19;rpl2;trnF-GAA
chr1	Chr05	98.205	22837	372	21	327767	350592	132337934	132360743	0	39866	nad5(trans_splicing);nad4(partical:44.63%);trnD-GTC;nad7(partical:91.36%)
chr1	Chr09	99.924	19850	15	0	309867	329716	14965852	14946003	0	36574	trnM-CAT;nad4(partical:89.92%)
chr1	Chr12	99.25	16007	82	5	234607	250581	4732958	4716958	0	28860	trnM-CAT;trnL-CAA
chr1	Chr12	99.225	14584	75	5	236030	250581	4674748	4689325	0	26271	trnM-CAT;trnL-CAA
chr1	Chr05	98.322	14243	197	17	292870	307098	132303576	132317790	0	24940	nad2(trans_splicing)(partical:30.10%);sdh4(partical:41.60%);cox3
chr1	Chr05	98.337	12626	201	7	271959	284582	132258441	132271059	0	22144	trnC-GCA
chr1	Chr09	99.863	10958	13	2	333327	344284	15082131	15093086	0	20151	nad5(trans_splicing);trnD-GTC
chr1	Chr09	99.879	10718	12	1	286284	297000	15014750	15004033	0	19719	ccmB;sdh4;cox3
chr1	Chr07	97.741	10714	198	11	239902	250581	37107768	37097065	0	18404	trnL-CAA
chr1	Chr09	99.732	10461	24	4	287724	298182	15140453	15129995	0	19160	ccmB;sdh4;cox3
chr1	Chr05	98.559	10269	145	3	308832	319099	132319316	132329582	0	18140	sdh3;trnM-CAT
chr1	Chr05	97.977	10183	145	14	350616	360797	132360730	132370852	0	17607	nad7(partical:8.28%)
chr1	Chr09	99.951	10117	5	0	352459	362575	14965852	14975968	0	18655	atp6(partical:76.56%)
chr1	Chr08	95.028	10096	440	18	31181	41274	6490196	6480161	0	15806
chr1	Chr02	97.206	9987	255	15	47013	56989	130893024	130902996	0	16875	atp8
chr1	Chr03	99.912	9058	8	0	449569	458626	27730754	27739811	0	16683
chr1	Chr03	98.515	8954	123	6	18776	27727	19706352	19715297	0	15789	trnS-TGA
chr1	Chr06	93.915	8841	520	15	171995	180826	45298859	45307690	0	13330	rpl2(partical:56.14%);trnF-GAA
chr1	Chr09	99.841	8811	14	0	51863	60673	15002555	14993745	0	16194	ccmFc
chr1	Chr09	99.943	8731	4	1	317648	326377	14975984	14984714	0	16094	nad4(partical:30.76%)
chr1	Chr11	89.378	8219	765	53	234607	242805	31089053	31097183	0	10242	trnM-CAT
chr1	Chr09	99.938	8097	2	1	386556	394649	14937874	14945970	0	14922	rps19(partical:14.39%);rps10;cox1
chr1	Chr09	99.863	8020	8	3	82256	90275	15140454	15148470	0	14746	rrn5;rrn18(partical:20.81%)
chr1	Chr05	98.064	7901	137	5	319807	327706	132330042	132337927	0	13729	nad4(partical:54.31%)
chr1	Chr06	96.575	7855	243	14	279399	287249	18127225	18119393	0	12992	trnR-ACG;trnN-GTT
chr1	Chr08	98.37	7853	100	9	116643	124486	93488749	93496582	0	13767	trnM-CAT;rps4;cox2
chr1	Chr09	99.897	7796	6	2	132354	140149	15122202	15129995	0	14351	matR;rps7
chr1	Chr08	100	7547	0	0	66612	74158	10338495	10346041	0	13937	nad1(trans_splicing)
chr1	Chr09	99.882	6769	5	3	385367	392134	14991482	14984716	0	12453	rps19;rps10;cox1
chr1	Chr03	99.941	6751	3	1	424539	431289	27766741	27773490	0	12443	mttB;ccmFn
chr1	Chr01	98.6	6642	67	5	92240	98881	17100956	17094341	0	11727
chr1	Chr10	92.528	6625	445	19	262044	268667	69628154	69621579	0	9446	nad5(trans_splicing)
chr1	Chr09	99.826	6314	11	0	261438	267751	15154781	15148468	0	11599	nad5(trans_splicing)
chr1	Chr02	95.108	6194	262	25	407761	413941	125674248	125668083	0	9721	trnP-TGG;trnF-GAA;trnS-GCT
chr1	Chr04	97.62	5756	99	7	244858	250581	99656490	99662239	0	9836
chr1	Chr12	99.088	5701	28	6	282109	287794	4712973	4707282	0	10218	trnR-ACG;trnN-GTT
chr1	Chr05	98.514	5585	60	9	284721	290293	132288149	132293722	0	9832	trnR-ACG;trnN-GTT;ccmB
chr1	Chr06	94.164	5500	278	15	151546	157029	45277038	45282510	0	8338	atp4;nad4L
chr1	Chr08	96.899	5482	152	10	49114	54589	79258616	79253147	0	9166
chr1	Chr08	97.853	5356	101	6	458836	464183	10580627	10585976	0	9241
chr1	Chr10	92.451	5272	385	10	423704	428969	69651822	69646558	0	7518	mttB;ccmFn
chr1	Chr07	97.294	5247	120	7	234607	239852	37112993	37107768	0	8883	trnM-CAT
chr1	Chr01	84.66	5228	587	76	26790	31865	16145330	16140166	0	5012
chr1	Chr03	91.815	4936	363	16	240887	245813	149826831	149831734	0	6839	trnL-CAA
chr1	Chr10	93.718	4919	280	15	255846	260747	69633058	69628152	0	7345	cob;rps14(partical:96.79%)
chr1	Chr08	98.517	4855	69	3	139561	144413	93486814	93481961	0	8564
chr1	Chr05	99.168	4809	29	5	337888	342696	96620035	96615238	0	8648
chr1	Chr06	93.704	4749	259	7	194830	199577	45323296	45328005	0	7077
chr1	Chr04	83.415	4703	579	59	102398	106941	37252696	37248036	0	4178	rps1
chr1	Chr09	99.869	4581	5	1	371865	376445	15122196	15117617	0	8425	nad6
chr1	Chr01	98.221	4498	63	4	99074	103571	17094341	17089861	0	7847	rps1(partical:39.77%)
chr1	Chr04	97.265	4461	86	10	281311	285739	99679615	99684071	0	7529	trnR-ACG
chr1	Chr08	99.343	4411	28	1	227078	231487	78871043	78866633	0	7984	nad1(trans_splicing)
chr1	Chr03	94.072	4403	221	10	260009	264411	27104278	27108640	0	6649	rps14;rpl5;nad5(trans_splicing)
chr1	Chr05	98.449	4385	66	2	267542	271925	132254061	132258444	0	7720
chr1	Chr08	96.375	4276	137	10	436640	440915	79262871	79258614	0	7022
chr1	Chr01	98.508	4222	57	4	103595	107814	17089894	17085677	0	7443	rps1(partical:56.52%)
chr1	Chr06	93.26	4095	249	16	167911	172004	45287593	45291661	0	6008	rps3(partical:57.68%);rps19;rpl2(partical:44.22%)
chr1	Chr01	85.007	4082	465	47	429184	433170	16948275	16952304	0	4012
chr1	Chr03	98.129	4061	60	5	235019	239077	149061654	149065700	0	7064	trnM-CAT
chr1	Chr06	94.176	3915	200	13	207578	211482	45340898	45344794	0	5941	rrn26(partical:9.27%);trnM-CAT
chr1	Chr06	95.389	3752	156	5	215784	219534	43289065	43285330	0	5954
chr1	Chr06	92.558	3749	261	11	203827	207574	45331664	45335395	0	5361	rrn26(partical:90.64%)
chr1	Chr04	92.328	3741	271	5	427803	431542	39353390	39357115	0	5304	ccmFn(partical:61.33%)
chr1	Chr10	89.633	3675	295	26	64730	68355	22970257	22973894	0	4597
chr1	Chr06	93.546	3672	224	7	200103	203770	45328002	45331664	0	5456
chr1	Chr03	88.279	3660	342	32	246958	250569	154032266	154035886	0	4301
chr1	Chr06	90.765	3649	303	17	161612	165235	43884969	43881330	0	4841	trnT-GGT
chr1	Chr08	100	3605	0	0	228756	232360	10346041	10342437	0	6658	nad1(trans_splicing)
chr1	Chr08	98.59	3547	49	1	244026	247572	10580635	10577090	0	6272	trnL-CAA
chr1	Chr01	89.483	3537	313	25	235102	238632	190940808	190937325	0	4416	trnM-CAT
chr1	Chr07	94.54	3535	187	5	25106	28638	36010539	36014069	0	5454
chr1	Chr06	94.723	3525	154	11	401821	405343	81358840	81355346	0	5450	nad5(trans_splicing)(partical:20.93%);atp1
chr1	Chr03	99.915	3524	3	0	228837	232360	27739811	27743334	0	6492	nad1(trans_splicing)
chr1	Chr10	92.827	3513	242	7	413920	417430	69665181	69661677	0	5083	rpl10
chr1	Chr11	91.901	3482	269	5	192866	196347	57289113	57292581	0	4855
chr1	Chr01	99.501	3406	15	1	420242	423645	13454685	13451280	0	6194
chr1	Chr03	94.582	3396	169	7	341224	344609	115613040	115616430	0	5238
chr1	Chr04	97.508	3371	72	3	244880	248250	40188565	40185207	0	5749
chr1	Chr04	88.417	3367	344	28	235985	239343	37276356	37273028	0	4015	trnM-CAT
chr1	Chr08	99.46	3334	18	0	71427	74760	78866633	78869966	0	6058	nad1(trans_splicing)
chr1	Chr07	96.138	3314	125	3	71050	74362	48248607	48251918	0	5408	nad1(trans_splicing)
chr1	Chr07	96.138	3314	125	3	228552	231864	48251918	48248607	0	5408	nad1(trans_splicing)
chr1	Chr11	90.64	3312	275	13	183061	186347	57278368	57281669	0	4366	trnV-GAC
chr1	Chr02	87.608	3244	324	23	148067	151273	62112533	62109331	0	3692
chr1	Chr02	87.662	3242	320	24	148067	151273	58231066	58234262	0	3698
chr1	Chr02	87.662	3242	317	26	148067	151273	63142580	63139387	0	3694
chr1	Chr02	87.627	3241	325	23	148067	151273	62340540	62343738	0	3694
chr1	Chr02	87.874	3241	317	23	148067	151273	62663038	62666236	0	3738
chr1	Chr06	95.429	3238	135	7	397758	400994	81362765	81359540	0	5147
chr1	Chr02	87.988	3230	321	23	148067	151273	57958896	57962081	0	3753
chr1	Chr04	96.377	3229	94	5	234611	237839	36753116	36749911	0	5293	trnM-CAT
chr1	Chr08	98.629	3210	44	0	158529	161738	10955543	10952334	0	5685
chr1	Chr08	87.64	3204	329	31	284622	287793	6845492	6848660	0	3661	trnR-ACG;trnN-GTT
chr1	Chr10	96.04	3182	103	12	45369	48542	15730198	15733364	0	5156	nad3;rps12;atp8
chr1	Chr06	93.559	3167	152	17	190099	193237	45320149	45323291	0	4671	nad1(trans_splicing);nad1(trans_splicing)
chr1	Chr09	99.459	3142	16	1	169898	173038	90532546	90535687	0	5707	rps3(partical:0.66%);rps19;rpl2(partical:81.00%)
chr1	Chr12	99.17	3134	6	5	281311	284424	4693035	4696168	0	5626
chr1	Chr07	90.148	3116	188	29	242950	246060	52122986	52125987	0	3943	trnL-CAA
chr1	Chr04	85.178	3063	371	39	99356	102364	37255724	37252691	0	3064
chr1	Chr10	92.378	3044	200	8	420065	423106	69657312	69654299	0	4307
chr1	Chr02	82.706	3001	463	29	15037	17998	151848871	151851854	0	2615	trnC-GCA
chr1	Chr08	96.084	2988	84	6	64730	67688	13525082	13528065	0	4839
chr1	Chr05	91.05	2972	210	19	238042	241009	47767622	47770541	0	3964
chr1	Chr06	92.407	2950	185	12	211592	214540	45344850	45347761	0	4170
chr1	Chr10	88.093	2931	251	46	84240	87118	18962770	18959886	0	3389
chr1	Chr04	83.081	2843	355	44	13564	16349	93389939	93392712	0	2470	trnN-GTT(partical:34.72%);trnC-GCA
chr1	Chr08	84.769	2810	286	44	408811	411528	20230654	20233413	0	2687
chr1	Chr06	95.298	2786	116	9	164646	167427	45350062	45352836	0	4405	rpl16;rps3(partical:28.46%)
chr1	Chr05	99.497	2785	14	0	170735	173519	96608129	96610913	0	5066	rpl2(partical:98.11%)
chr1	Chr09	97.843	2781	39	5	285740	288510	115931494	115934263	0	4783	trnN-GTT
chr1	Chr03	87.955	2773	261	20	148524	151273	59085036	59087758	0	3203
chr1	Chr06	95.453	2749	121	4	159166	161912	45284479	45287225	0	4381	trnT-GGT
chr1	Chr12	88.848	2744	231	33	294759	297467	62669048	62666345	0	3302
chr1	Chr08	93.219	2743	122	25	294759	297468	33317101	33319812	0	3976
chr1	Chr06	97.991	2738	43	5	110992	113729	76875894	76873169	0	4741	trnG-GCC
chr1	Chr04	95.25	2737	109	5	451168	453904	93791825	93789110	0	4314
chr1	Chr11	91.594	2736	181	21	187039	189756	57283715	57286419	0	3733
chr1	Chr10	90.19	2732	233	10	96506	99226	35122352	35119645	0	3528
chr1	Chr01	91.906	2718	194	12	243312	246027	59382057	59384750	0	3777	trnL-CAA
chr1	Chr01	91.943	2718	193	12	243312	246027	40435190	40437883	0	3783	trnL-CAA
chr1	Chr11	91.7	2711	205	12	189791	192501	57286415	57289105	0	3742	nad1(trans_splicing)(partical:99.48%);nad1(trans_splicing)(partical:99.48%)
chr1	Chr04	97.337	2704	37	13	285107	287794	99674352	99671668	0	4562	trnR-ACG;trnN-GTT
chr1	Chr05	98.517	2697	38	2	68545	71241	132373547	132370853	0	4758
chr1	Chr01	97.777	2654	52	4	99403	102055	20296533	20293886	0	4567
chr1	Chr05	93.24	2648	155	14	87964	90608	136386288	136388914	0	3877	rrn5;rrn18(partical:38.18%)
chr1	Chr01	85.084	2628	281	38	249824	252389	16949728	16952306	0	2579
chr1	Chr08	83.435	2620	335	56	294761	297356	11762886	11760342	0	2342
chr1	Chr02	86.555	2618	231	37	461656	464164	52061017	52063622	0	2772
chr1	Chr01	96.456	2568	82	3	96776	99341	20299102	20296542	0	4229
chr1	Chr08	98.281	2560	36	6	234137	236694	10574551	10577104	0	4477	ccmC(partical:10.09%);trnM-CAT
chr1	Chr10	94.218	2525	141	4	430091	432613	69643298	69640777	0	3849
chr1	Chr04	91.584	2507	179	8	436717	439222	39362638	39365113	0	3432
chr1	Chr01	90.251	2472	212	12	241888	244356	190932406	190929961	0	3203
chr1	Chr08	85.101	2470	295	27	401535	403984	20223002	20225418	0	2455	nad1(trans_splicing);nad1(trans_splicing);atp1(partical:54.97%)
chr1	Chr12	98.661	2464	30	1	66316	68779	11298672	11296212	0	4364
chr1	Chr03	88.817	2459	227	24	239287	241723	24768260	24770692	0	2974
chr1	Chr11	88.418	2383	200	29	173624	175988	31097940	31100264	0	2802	trnF-GAA
chr1	Chr08	86.821	2375	257	26	425189	427536	88721067	88718722	0	2601	mttB;ccmFn(partical:23.25%)
chr1	Chr09	87.627	2368	249	19	173624	175973	36930897	36928556	0	2710	trnF-GAA
chr1	Chr09	87.569	2365	250	19	173627	175973	84658966	84656628	0	2699	trnF-GAA
chr1	Chr08	96.695	2360	67	4	109102	111461	81093129	81095477	0	3916
chr1	Chr02	87.776	2356	241	19	209008	211334	126609818	126607481	0	2712
chr1	Chr01	88.26	2351	225	17	148119	150438	109155350	109153020	0	2765
chr1	Chr02	81.915	2350	349	32	80271	82586	126118956	126121263	0	1916
chr1	Chr09	83.993	2324	261	48	369776	372053	84659715	84661973	0	2128	trnS-GGA
chr1	Chr09	84.122	2324	264	46	369776	372053	36931643	36933907	0	2150	trnS-GGA
chr1	Chr07	88.745	2319	170	35	187172	189451	34358731	34360997	0	2752
chr1	Chr04	91.876	2314	174	12	425493	427804	39350337	39352638	0	3219	mttB;ccmFn(partical:38.78%)
chr1	Chr12	96.024	2314	54	11	187175	189451	20731411	20733723	0	3729
chr1	Chr12	88.197	2313	230	20	187175	189451	27691899	27694204	0	2719
chr1	Chr12	88.24	2313	229	20	187175	189451	55466101	55463796	0	2724
chr1	Chr06	94.689	2297	117	4	162295	164589	45347759	45350052	0	3561
chr1	Chr04	92.807	2294	147	7	396048	398336	39365101	39367381	0	3306
chr1	Chr02	89.265	2273	195	20	149027	151273	63290474	63288225	0	2800
chr1	Chr02	89.309	2273	195	19	149027	151273	62764750	62767000	0	2808
chr1	Chr06	85.614	2273	255	35	187175	189408	51826513	51828752	0	2320
chr1	Chr02	88.996	2272	206	18	149027	151273	63730358	63728106	0	2771
chr1	Chr02	88.727	2271	213	18	149027	151273	63672804	63675055	0	2736
chr1	Chr02	89.124	2271	204	16	149027	151273	63632630	63634881	0	2785
chr1	Chr02	89.212	2271	201	17	149027	151273	63046872	63044622	0	2796
chr1	Chr02	88.678	2270	212	17	149027	151273	62513330	62515577	0	2726
chr1	Chr02	88.811	2270	211	16	149027	151273	62904382	62906631	0	2745
chr1	Chr02	88.899	2270	210	16	149027	151273	63619897	63622147	0	2758
chr1	Chr02	88.987	2270	208	16	149027	151273	58063635	58065885	0	2769
chr1	Chr02	89.207	2270	202	17	149027	151273	62048106	62045857	0	2795
chr1	Chr09	100	2264	0	0	166484	168747	14991482	14993745	0	4181	rpl16(partical:12.23%);rps3(partical:64.96%)
chr1	Chr04	90.239	2264	199	4	244366	246629	59420250	59418009	0	2937	trnL-CAA
chr1	Chr09	94.694	2224	111	5	211051	213271	121479200	121476981	0	3446
chr1	Chr04	86.16	2211	244	28	176657	178823	97736677	97734485	0	2331
chr1	Chr05	98.915	2211	24	0	248277	250487	96613032	96615242	0	3951
chr1	Chr01	90.461	2170	177	4	235524	237693	40426215	40428354	0	2833	trnM-CAT
chr1	Chr01	90.461	2170	177	4	235524	237693	59373082	59375221	0	2833	trnM-CAT
chr1	Chr04	85.226	2166	281	21	162229	164388	24031424	24033556	0	2191
chr1	Chr12	87.442	2166	210	29	238938	241088	32060879	32058761	0	2436
chr1	Chr12	88.026	2163	247	8	241451	243612	32058611	32056460	0	2549
chr1	Chr11	85.881	2139	236	34	300482	302583	54719416	54717307	0	2217
chr1	Chr05	98.487	2115	29	2	445247	447358	132375657	132373543	0	3725	trnA-TGC
chr1	Chr02	98.154	2113	37	2	224930	227042	117735	119845	0	3685
chr1	Chr12	89.857	2100	183	15	295368	297467	20601389	20603458	0	2671
chr1	Chr05	78.879	2069	334	47	84394	86419	135407504	135409512	0	1304
chr1	Chr06	94.803	2059	104	2	182100	184158	18438104	18440159	0	3206
chr1	Chr04	91.776	2055	132	14	35849	37898	39337187	39335165	0	2824
chr1	Chr01	87.475	2036	195	19	149277	151273	109195543	109193529	0	2292
chr1	Chr04	91.098	2022	146	12	19185	21202	39341300	39339309	0	2706
chr1	Chr04	99.851	2018	2	1	385375	387392	92802913	92804929	0	3709	rps19
chr1	Chr10	93.558	2018	115	4	251831	253847	69638887	69636884	0	2992
chr1	Chr10	94.226	2009	112	3	249824	251830	69642783	69640777	0	3064
chr1	Chr03	98.243	1992	35	0	245436	247427	107177519	107175528	0	3485
chr1	Chr04	91.73	1983	148	4	431593	433575	39357114	39359080	0	2739
chr1	Chr11	85.577	1983	185	30	461465	463356	33943338	33941366	0	1984
chr1	Chr04	88.681	1979	202	8	281311	283272	43337213	43339186	0	2394
chr1	Chr04	99.189	1972	16	0	322377	324348	21029282	21031253	0	3554
chr1	Chr04	94.157	1968	71	20	294759	296701	99665333	99663385	0	2957
chr1	Chr06	93.74	1965	118	4	157089	159053	45282526	45284485	0	2942
chr1	Chr09	91.598	1928	99	17	243060	244977	44006012	44007886	0	2604	trnL-CAA
chr1	Chr09	91.857	1928	94	17	243060	244977	91441066	91442940	0	2632	trnL-CAA
chr1	Chr02	89.408	1926	180	14	149027	150949	63695541	63693637	0	2405
chr1	Chr01	94.805	1925	60	5	117289	119203	16592950	16594844	0	2964	trnM-CAT
chr1	Chr10	96.623	1925	56	6	370466	372382	2026769	2028692	0	3186	trnS-GGA
chr1	Chr06	86.757	1918	218	18	74891	76787	22108538	22110440	0	2102	trnE-TTC
chr1	Chr06	81.875	1909	261	44	294756	296641	58913799	58915645	0	1530
chr1	Chr04	91.077	1894	156	6	240194	242085	59423661	59421779	0	2549
chr1	Chr10	82.16	1889	206	46	217286	219111	32197422	32195602	0	1500
chr1	Chr11	94.333	1888	65	13	85313	87172	35830815	35828942	0	2856
chr1	Chr11	85.091	1878	226	26	295409	297285	22833394	22831570	0	1868
chr1	Chr02	83.619	1868	233	19	65111	66949	139534170	139535993	0	1687
chr1	Chr04	82.448	1863	265	25	138691	140505	105263011	105261163	0	1572
chr1	Chr04	90.414	1836	156	6	322502	324336	44482427	44484243	0	2398
chr1	Chr09	90.082	1835	123	30	285956	287790	39427705	39429480	0	2326	trnN-GTT
chr1	Chr09	90.136	1835	122	31	285956	287790	87274589	87276364	0	2331	trnN-GTT
chr1	Chr03	83.088	1833	236	35	241393	243219	24055674	24053910	0	1600
chr1	Chr07	94.858	1828	45	7	185316	187094	37096851	37095024	0	2809
chr1	Chr12	97.046	1828	5	5	185316	187094	4716743	4714916	0	3031
chr1	Chr12	97.101	1828	4	5	185316	187094	4689540	4691367	0	3037
chr1	Chr11	84.442	1819	222	28	404865	406678	10014751	10016513	0	1735	nad5(trans_splicing)(partical:79.87%)
chr1	Chr10	86.678	1809	171	24	83756	85530	22970247	22968475	0	1941
chr1	Chr07	86.048	1799	161	32	256514	258267	11661867	11663620	0	1849	cob(partical:3.38%)
chr1	Chr07	83.37	1798	257	12	141920	143684	60715179	60716967	0	1626
chr1	Chr07	97.989	1790	35	1	446900	448689	75177816	75179604	0	3105
chr1	Chr11	86.387	1785	171	27	452743	454472	33955133	33953366	0	1884
chr1	Chr10	82.511	1784	278	14	90115	91870	30190906	30189129	0	1535	rrn18(partical:87.58%)
chr1	Chr04	84.081	1784	240	27	283301	285077	105881445	105879699	0	1681
chr1	Chr05	98.354	1762	28	1	216413	218174	3403519	3401759	0	3092
chr1	Chr07	87.677	1761	178	17	103315	105075	7528379	7530100	0	2013	rps1
chr1	Chr04	84.659	1760	178	26	154538	156209	102571576	102573331	0	1670
chr1	Chr10	98.237	1758	29	2	163508	165265	6611749	6613504	0	3073
chr1	Chr01	89.218	1753	124	23	66624	68355	40372062	40373770	0	2130
chr1	Chr01	89.218	1753	124	23	66624	68355	59318916	59320624	0	2130
chr1	Chr04	93.868	1745	96	6	433570	435312	39360903	39362638	0	2619	trnH-GTG
chr1	Chr09	84.232	1744	191	44	369384	371086	42549718	42548018	0	1620	trnT-TGT
chr1	Chr09	84.346	1744	189	44	369384	371086	89991236	89989536	0	1631	trnT-TGT
chr1	Chr11	84.695	1738	235	15	237528	239260	9061405	9059694	0	1707
chr1	Chr01	85.476	1735	183	35	370017	371710	97305660	97303954	0	1744	trnS-GGA
chr1	Chr06	98.328	1734	23	3	7358	9091	14797014	14795287	0	3037	nad2(trans_splicing)(partical:36.43%)
chr1	Chr03	86.952	1732	155	29	309497	311193	59069676	59071371	0	1881	sdh3(partical:4.03%)
chr1	Chr01	90.694	1730	153	7	245391	247117	190929045	190927321	0	2296
chr1	Chr08	90.767	1722	133	13	47569	49285	92803575	92805275	0	2276	atp8(partical:41.88%)
chr1	Chr11	87.136	1718	180	21	74892	76582	54947678	54945975	0	1910	trnE-TTC
chr1	Chr09	93.936	1715	62	15	240117	241829	44003806	44005480	0	2553
chr1	Chr09	93.994	1715	61	15	240117	241829	91438860	91440534	0	2558
chr1	Chr04	88.394	1706	160	23	174369	176063	97742508	97740830	0	2019	trnF-GAA
chr1	Chr06	94.125	1702	99	1	180873	182574	45307689	45309389	0	2588
chr1	Chr11	95.43	1685	50	6	236362	238031	44913624	44911952	0	2660	trnM-CAT
chr1	Chr10	92.344	1685	118	5	417426	419110	69659763	69658090	0	2386
chr1	Chr10	92.014	1678	124	8	407509	409186	69675218	69673551	0	2348
chr1	Chr05	98.912	1655	18	0	290333	291987	132293731	132295385	0	2957
chr1	Chr02	87.932	1649	181	11	1572	3209	52078680	52080321	0	1927
chr1	Chr05	92.853	1637	72	10	237774	239410	97334601	97333010	0	2333
chr1	Chr01	82.331	1630	211	31	45411	47008	8464449	8466033	0	1343	nad3;rps12
chr1	Chr06	90.658	1627	151	1	185474	187100	45310827	45312452	0	2161
chr1	Chr08	92.853	1623	82	10	187863	189451	33295814	33294192	0	2324
chr1	Chr10	95.625	1623	69	2	162676	164298	403193	401573	0	2603
chr1	Chr02	85.176	1619	160	26	297513	299063	52063622	52062016	0	1587
chr1	Chr01	85.448	1608	175	18	165043	166643	109189830	109188275	0	1618	rpl16;rps3(partical:5.97%)
chr1	Chr07	88.993	1608	158	11	234607	236211	44361150	44362741	0	1971
chr1	Chr01	90.292	1607	103	18	237715	239317	40428344	40429901	0	2054
chr1	Chr01	90.355	1607	102	18	237715	239317	59375211	59376768	0	2060
chr1	Chr02	87.671	1606	164	18	75894	77489	65627109	65628690	0	1838
chr1	Chr02	87.601	1605	166	12	75894	77489	61973371	61971791	0	1831
chr1	Chr02	87.664	1605	165	12	75894	77489	59403627	59402047	0	1836
chr1	Chr02	87.664	1605	165	12	75894	77489	60801005	60799425	0	1836
chr1	Chr02	87.664	1605	165	15	75894	77489	64782694	64784274	0	1836
chr1	Chr02	87.726	1605	164	12	75894	77489	60600311	60598731	0	1842
chr1	Chr02	87.788	1605	163	12	75894	77489	60141842	60140262	0	1847
chr1	Chr02	87.788	1605	163	15	75894	77489	61439923	61441503	0	1847
chr1	Chr02	87.85	1605	160	13	75894	77489	58372139	58370561	0	1851
chr1	Chr03	88.716	1604	160	13	285521	287119	146487738	146486151	0	1940	trnR-ACG(partical:93.24%);trnN-GTT
chr1	Chr02	87.343	1596	173	13	75894	77489	64430208	64431774	0	1801
chr1	Chr01	84.442	1594	183	35	286148	287728	219376973	219378514	0	1509	trnN-GTT
chr1	Chr05	95.157	1590	62	4	98028	99616	16232812	16231237	0	2495
chr1	Chr05	98.678	1589	20	1	462620	464208	132309766	132308179	0	2817
chr1	Chr03	89.169	1588	115	21	431380	432933	2263104	2261540	0	1927
chr1	Chr03	89.169	1588	115	21	250597	252150	2263104	2261540	0	1927
chr1	Chr04	94.893	1586	48	4	286937	288509	52955286	52953721	0	2449
chr1	Chr04	92.424	1584	108	2	250810	252393	39357114	39358685	0	2250
chr1	Chr01	91.977	1583	110	9	246669	248249	40424198	40425765	0	2204
chr1	Chr01	92.04	1583	109	9	246669	248249	59371065	59372632	0	2209
chr1	Chr04	83.27	1578	204	28	178821	180387	97728874	97727346	0	1397
chr1	Chr08	97.654	1577	30	2	297494	299063	10585976	10584400	0	2700
chr1	Chr11	86.743	1569	149	18	357388	358923	54724791	54726333	0	1690
chr1	Chr08	98.592	1563	17	3	114623	116185	93486804	93488361	0	2760
chr1	Chr06	96.028	1561	60	2	145161	146720	43282620	43284179	0	2538
chr1	Chr09	82.115	1560	214	27	363996	365507	108586603	108588145	0	1275	trnW-CCA;trnP-TGG
chr1	Chr01	84.556	1554	207	15	427562	429104	16946743	16948274	0	1509	ccmFn(partical:75.30%)
chr1	Chr11	93.565	1554	89	6	238470	240020	5108614	5110159	0	2305
chr1	Chr09	87.307	1552	179	13	173624	175166	89991679	89993221	0	1759	trnF-GAA
chr1	Chr09	87.436	1552	177	13	173624	175166	42550161	42551703	0	1770	trnF-GAA
chr1	Chr09	86.138	1551	185	6	373226	374772	84664195	84665719	0	1646
chr1	Chr09	86.202	1551	184	6	373226	374772	36936130	36937654	0	1652
chr1	Chr12	87.857	1540	155	20	34415	35931	60893296	60891766	0	1779
chr1	Chr12	88.354	1537	150	18	34415	35931	22446689	22448216	0	1820
chr1	Chr04	89.15	1530	156	6	242174	243699	59421770	59420247	0	1897
chr1	Chr06	79.66	1529	202	42	106116	107595	43521622	43520154	0	1000
chr1	Chr07	81.925	1527	225	18	377025	378522	76281285	76282789	0	1243
chr1	Chr02	84.131	1525	189	20	310344	311847	61978707	61977215	0	1426
chr1	Chr02	84.197	1525	188	20	310344	311847	58377476	58375984	0	1432
chr1	Chr02	84.262	1525	187	20	310344	311847	60605643	60604151	0	1437
chr1	Chr02	84.328	1525	186	20	310344	311847	61434591	61436083	0	1443
chr1	Chr02	84.328	1525	186	20	310344	311847	64777362	64778854	0	1443
chr1	Chr02	84.393	1525	185	20	310344	311847	59408959	59407467	0	1448
chr1	Chr02	84.393	1525	185	20	310344	311847	60147174	60145682	0	1448
chr1	Chr02	84.393	1525	185	20	310344	311847	60806337	60804845	0	1448
chr1	Chr02	84.393	1525	185	20	310344	311847	64424876	64426368	0	1448
chr1	Chr02	84.459	1525	184	20	310344	311847	65621774	65623266	0	1454
chr1	Chr03	88.72	1516	125	11	243102	244615	19241389	19242860	0	1810	trnL-CAA
chr1	Chr01	86.962	1511	154	14	315006	316499	195763934	195765418	0	1659
chr1	Chr07	95.09	1507	71	2	23612	25117	36008530	36010034	0	2370	trnS-TGA
chr1	Chr01	91.633	1506	101	13	240348	241851	190933888	190932406	0	2060
chr1	Chr01	82.043	1498	215	30	330053	331530	60365560	60367023	0	1227	nad4(partical:4.13%)
chr1	Chr02	87.542	1485	142	22	149812	151273	62938734	62937270	0	1677
chr1	Chr02	87.609	1485	141	17	149812	151273	63401949	63403413	0	1683
chr1	Chr02	87.744	1485	139	17	149812	151273	62240805	62242269	0	1694
chr1	Chr02	87.811	1485	138	18	149812	151273	63259153	63257689	0	1700
chr1	Chr09	99.796	1470	3	0	213277	214746	15002551	15004020	0	2699
chr1	Chr11	93.669	1469	41	11	83760	85184	35832291	35830831	0	2150
chr1	Chr07	86.708	1467	166	13	255024	256469	11660396	11661854	0	1602
chr1	Chr02	87.585	1466	141	16	149831	151273	63456820	63458267	0	1661
chr1	Chr02	87.722	1466	141	15	149831	151273	63352631	63351182	0	1674
chr1	Chr02	87.79	1466	140	15	149831	151273	63386095	63384646	0	1679
chr1	Chr08	94.809	1464	62	2	79893	81355	18367494	18368944	0	2270
chr1	Chr10	92.165	1455	103	8	428998	430450	69646564	69645119	0	2045
chr1	Chr06	94.398	1446	69	4	183991	185430	45309385	45310824	0	2211	trnV-GAC
chr1	Chr03	86.49	1436	160	15	247681	249099	9199939	9198521	0	1546
chr1	Chr11	90.14	1430	137	3	163286	164714	50237372	50238798	0	1857
chr1	Chr04	92.512	1429	83	12	460573	462001	18470387	18468983	0	2025
chr1	Chr03	98.585	1413	17	1	239175	240587	149065697	149067106	0	2495
chr1	Chr07	87.872	1410	154	5	245676	247072	39944758	39943353	0	1640
chr1	Chr02	87.562	1407	136	15	149890	151273	60019299	60020689	0	1592
chr1	Chr02	87.562	1407	136	15	149890	151273	64891721	64890331	0	1592
chr1	Chr02	87.704	1407	134	15	149890	151273	61530266	61528876	0	1604
chr1	Chr02	87.775	1407	133	15	149890	151273	59294510	59295900	0	1609
chr1	Chr02	87.775	1407	133	15	149890	151273	60471449	60472839	0	1609
chr1	Chr02	87.775	1407	133	15	149890	151273	63917381	63915991	0	1609
chr1	Chr02	87.767	1406	134	14	149890	151273	61905883	61907272	0	1609
chr1	Chr10	85.704	1406	148	21	85811	87183	23313621	23315006	0	1434
chr1	Chr01	91.482	1397	102	9	238675	240068	190937325	190935943	0	1905
chr1	Chr03	82.796	1395	211	14	64967	66341	17124197	17125582	0	1219
chr1	Chr12	87.24	1395	129	24	35988	37355	22448212	22449584	0	1544
chr1	Chr12	87.384	1395	126	23	35988	37355	60891770	60890399	0	1555
chr1	Chr12	94.688	1393	28	16	87164	88514	4735390	4734002	0	2121
chr1	Chr01	94.828	1392	67	1	213458	214849	206077083	206078469	0	2167
chr1	Chr06	77.266	1390	267	20	33009	34385	76565528	76564175	0	771
chr1	Chr09	85.457	1389	171	16	163848	165235	84671884	84670526	0	1417
chr1	Chr09	85.601	1389	170	15	163848	165235	36943801	36942442	0	1430
chr1	Chr04	86.301	1387	146	22	84465	85821	42139780	42141152	0	1469
chr1	Chr04	87.157	1386	165	10	372980	374357	24042394	24041014	0	1561
chr1	Chr06	93.705	1382	67	3	186982	188363	45312452	45313813	0	2052
chr1	Chr12	84.756	1371	152	26	369385	370702	55494464	55493098	0	1321	trnT-TGT
chr1	Chr02	87.819	1371	137	19	81046	82404	63670321	63671673	0	1580
chr1	Chr02	87.892	1371	136	19	81046	82404	63005736	63004384	0	1585
chr1	Chr02	87.965	1371	134	16	81046	82404	62540345	62538994	0	1589
chr1	Chr02	87.518	1370	137	17	81046	82404	63698037	63696691	0	1552
chr1	Chr02	87.591	1370	139	15	81046	82404	63292988	63291639	0	1559
chr1	Chr02	87.591	1370	139	15	81046	82404	63732872	63731523	0	1559
chr1	Chr02	87.737	1370	139	15	81046	82404	63920351	63919000	0	1572
chr1	Chr02	87.737	1370	137	15	81046	82404	63617383	63618732	0	1570
chr1	Chr02	87.883	1370	137	15	81046	82404	59291540	59292891	0	1583
chr1	Chr02	87.883	1370	137	15	81046	82404	61902912	61904263	0	1583
chr1	Chr02	87.883	1370	137	15	81046	82404	62480767	62482118	0	1583
chr1	Chr02	87.956	1370	136	15	81046	82404	61533236	61531885	0	1589
chr1	Chr02	87.956	1370	136	15	81046	82404	62237619	62238970	0	1589
chr1	Chr02	88.029	1370	135	15	81046	82404	60468479	60469830	0	1594
chr1	Chr02	88.029	1370	135	15	81046	82404	63398763	63400114	0	1594
chr1	Chr02	88.029	1370	135	15	81046	82404	64894691	64893340	0	1594
chr1	Chr02	88.102	1370	134	15	81046	82404	60016329	60017680	0	1600
chr1	Chr02	88.102	1370	134	15	81046	82404	62510814	62512165	0	1600
chr1	Chr02	88.175	1370	133	15	81046	82404	58061144	58062495	0	1605
chr1	Chr02	88.175	1370	133	15	81046	82404	62762234	62763585	0	1605
chr1	Chr02	88.248	1370	132	15	81046	82404	62901866	62903217	0	1611
chr1	Chr02	88.248	1370	132	15	81046	82404	62941920	62940569	0	1611
chr1	Chr12	84.931	1367	150	25	369385	370699	27663538	27664900	0	1332	trnT-TGT
chr1	Chr01	91.116	1362	111	4	247156	248508	190927324	190925964	0	1836
chr1	Chr03	99.043	1358	13	0	27795	29152	19715295	19716652	0	2436
chr1	Chr03	89.299	1355	118	18	174657	175994	159452076	159453420	0	1674	trnF-GAA
chr1	Chr10	92.199	1346	102	2	412568	413913	69666828	69665486	0	1901	trnP-TGG;trnF-GAA;trnS-GCT
chr1	Chr10	98.809	1343	16	0	377316	378658	6159617	6158275	0	2392
chr1	Chr09	97.094	1342	36	2	186969	188310	88647918	88646580	0	2259
chr1	Chr09	97.392	1342	32	2	186969	188310	41165164	41163826	0	2281
chr1	Chr07	86.408	1339	165	8	237321	238659	64112505	64113826	0	1448
chr1	Chr01	84.081	1338	195	10	284458	285784	59774832	59776162	0	1275	trnR-ACG
chr1	Chr07	94.989	1337	45	7	87196	88514	37115366	37114034	0	2078
chr1	Chr01	84.045	1335	195	10	284461	285784	104638369	104637042	0	1269	trnR-ACG
chr1	Chr09	95.109	1329	55	3	245046	246374	91442953	91444271	0	2085
chr1	Chr09	95.184	1329	54	3	245046	246374	44007899	44009217	0	2091
chr1	Chr04	89.45	1327	120	10	403527	404851	43263266	43261958	0	1657	atp1(partical:74.97%)
chr1	Chr09	91.321	1325	107	7	283379	284702	93949465	93950782	0	1803
chr1	Chr01	90.249	1323	112	8	317045	318358	195765907	195767221	0	1712
chr1	Chr12	87.709	1318	129	16	236330	237644	32064391	32063104	0	1506	trnM-CAT
chr1	Chr05	95.368	1317	51	3	90839	92150	136388953	136390264	0	2085	rrn18(partical:49.82%)
chr1	Chr09	84.347	1316	151	19	283209	284523	39418119	39419380	0	1238
chr1	Chr09	84.422	1316	150	19	283209	284523	87265004	87266265	0	1243
chr1	Chr05	98.324	1313	21	1	307148	308460	132317789	132319100	0	2302	nad2(trans_splicing)(partical:67.07%)
chr1	Chr10	94.958	1309	63	2	409182	410489	69671729	69670423	0	2049
chr1	Chr12	92.584	1308	75	8	238187	239492	56485617	56486904	0	1858
chr1	Chr12	88.294	1307	145	5	372872	374172	27669927	27671231	0	1559
chr1	Chr12	88.37	1307	144	5	372872	374172	55488073	55486769	0	1565
chr1	Chr12	92.655	1307	75	8	238187	239492	26754003	26752717	0	1862
chr1	Chr09	99.693	1304	4	0	120660	121963	15065849	15064546	0	2386
chr1	Chr07	84.473	1301	188	5	262069	263369	11669687	11670973	0	1271	nad5(trans_splicing)
chr1	Chr08	98.692	1300	17	0	368090	369389	93494059	93492760	0	2307
chr1	Chr08	94.449	1297	63	1	36356	37643	18361153	18359857	0	1988
chr1	Chr02	88.984	1289	119	8	217	1488	52063765	52065047	0	1572
chr1	Chr04	88.332	1277	134	7	402222	403488	43264537	43263266	0	1519	atp1(partical:22.55%)
chr1	Chr03	87.864	1269	112	17	275908	277169	133755488	133754255	0	1452
chr1	Chr10	87.322	1262	127	16	64733	65976	18963226	18964472	0	1413
chr1	Chr07	81.89	1259	191	22	166228	167461	44847005	44845759	0	1027	rpl16(partical:62.72%);rps3(partical:29.44%)
chr1	Chr05	85.271	1256	132	20	67126	68355	119585921	119587149	0	1245
chr1	Chr10	93.195	1249	75	7	254608	255854	69636339	69635099	0	1827
chr1	Chr07	82.082	1239	167	24	385047	386259	52584393	52583184	0	1007
chr1	Chr09	92.961	1236	81	5	434661	435893	119824358	119823126	0	1796
chr1	Chr10	82.415	1234	203	13	237593	238823	29471476	29470254	0	1064
chr1	Chr05	99.838	1232	2	0	429111	430342	140579257	140578026	0	2265
chr1	Chr07	88.672	1227	123	12	238678	239894	39322419	39321199	0	1482
chr1	Chr10	87.184	1225	125	17	65236	66434	35158556	35157338	0	1363
chr1	Chr10	96.066	1220	44	2	35842	37060	13821779	13822995	0	1984
chr1	Chr01	87.203	1219	135	6	281315	282515	190921091	190919876	0	1367
chr1	Chr01	81.766	1212	190	18	331583	332787	60367029	60368216	0	985
chr1	Chr06	83.581	1212	170	10	417527	418726	63782008	63783202	0	1109
chr1	Chr07	88.484	1207	116	9	248180	249368	44339363	44338162	0	1437
chr1	Chr02	85.382	1204	160	12	234954	236155	126707767	126706578	0	1234
chr1	Chr07	89.298	1196	97	12	453218	454386	53888604	53889795	0	1471
chr1	Chr04	90.962	1195	94	6	423361	424555	39347452	39348632	0	1596
chr1	Chr10	81.407	1194	160	26	220265	221428	24979243	24980404	0	918
chr1	Chr02	90	1190	114	5	152666	153852	64441515	64442702	0	1533	atp4;nad4L(partical:31.02%)
chr1	Chr02	90.084	1190	113	5	152666	153852	60130514	60129327	0	1539	atp4;nad4L(partical:31.02%)
chr1	Chr02	90.168	1190	112	5	152666	153852	65638367	65639554	0	1544	atp4;nad4L(partical:31.02%)
chr1	Chr02	90.252	1190	111	5	152666	153852	58360810	58359623	0	1550	atp4;nad4L(partical:31.02%)
chr1	Chr02	90.252	1190	111	5	152666	153852	60588987	60587800	0	1550	atp4;nad4L(partical:31.02%)
chr1	Chr02	90.252	1190	111	5	152666	153852	60789637	60788450	0	1550	atp4;nad4L(partical:31.02%)
chr1	Chr02	90.252	1190	111	5	152666	153852	61954817	61953630	0	1550	atp4;nad4L(partical:31.02%)
chr1	Chr02	90.336	1190	110	5	152666	153852	59392302	59391115	0	1555	atp4;nad4L(partical:31.02%)
chr1	Chr02	90.336	1190	110	5	152666	153852	64794020	64795207	0	1555	atp4;nad4L(partical:31.02%)
chr1	Chr04	94.865	1188	54	5	237276	238460	78444964	78446147	0	1849
chr1	Chr02	82.767	1178	170	15	64730	65887	35703769	35704933	0	1020
chr1	Chr01	86.263	1172	143	15	188060	189223	203936428	203935267	0	1256
chr1	Chr04	92.925	1159	79	3	422204	423361	39346251	39347407	0	1683
chr1	Chr11	87.824	1158	133	6	163562	164715	31113170	31112017	0	1351
chr1	Chr04	82.526	1156	186	6	90846	91991	37271008	37269859	0	1002	rrn18(partical:49.45%)
chr1	Chr02	87.457	1156	110	8	455180	456310	63613167	63614312	0	1299
chr1	Chr02	87.716	1156	107	8	455180	456310	63737088	63735943	0	1315
chr1	Chr04	99.74	1155	2	1	414751	415904	92806389	92805235	0	2115	rpl10(partical:69.33%)
chr1	Chr01	87.695	1154	110	11	455180	456310	109157775	109156631	0	1315
chr1	Chr08	84.489	1154	129	13	199323	200445	10622460	10623594	0	1094
chr1	Chr12	85.182	1154	143	11	456351	457492	32261929	32260792	0	1158
chr1	Chr02	84.389	1153	136	17	310703	311847	57953728	57954844	0	1092
chr1	Chr02	87.337	1153	113	8	455180	456310	58056931	58058072	0	1290
chr1	Chr02	87.424	1153	112	8	455180	456310	59287319	59288460	0	1295
chr1	Chr02	87.424	1153	112	8	455180	456310	60464257	60465398	0	1295
chr1	Chr02	87.424	1153	112	8	455180	456310	61898686	61899827	0	1295
chr1	Chr02	87.424	1153	111	9	455180	456310	62013973	62012833	0	1295
chr1	Chr02	87.424	1153	107	13	455180	456310	62897969	62899105	0	1291
chr1	Chr02	87.598	1153	104	12	455180	456310	63455609	63456744	0	1301
chr1	Chr02	87.684	1153	110	11	455180	456310	62233414	62234556	0	1314
chr1	Chr02	87.684	1153	110	7	455180	456310	63701161	63700019	0	1314
chr1	Chr02	87.771	1153	109	7	455180	456310	63050992	63049850	0	1319
chr1	Chr02	87.771	1153	109	7	455180	456310	63387311	63388453	0	1319
chr1	Chr02	87.858	1153	108	10	455180	456310	62506914	62508056	0	1325
chr1	Chr02	87.858	1153	108	7	455180	456310	62798937	62800079	0	1325
chr1	Chr02	87.858	1153	108	9	455180	456310	62947292	62946150	0	1325
chr1	Chr02	87.858	1153	108	7	455180	456310	63228169	63227027	0	1325
chr1	Chr02	87.858	1153	108	7	455180	456310	63297184	63296042	0	1325
chr1	Chr02	87.944	1153	107	7	455180	456310	62476866	62478008	0	1330
chr1	Chr02	87.944	1153	107	10	455180	456310	62544233	62543091	0	1330
chr1	Chr02	87.944	1153	107	10	455180	456310	62758024	62759166	0	1330
chr1	Chr02	87.944	1153	107	10	455180	456310	62954427	62955569	0	1330
chr1	Chr02	88.031	1153	106	12	455180	456310	62052193	62051051	0	1336
chr1	Chr02	88.031	1153	106	10	455180	456310	62554523	62555665	0	1336
chr1	Chr09	85.69	1153	129	12	162200	163351	36945272	36944155	0	1182
chr1	Chr09	85.776	1153	128	12	162200	163351	84673355	84672238	0	1188
chr1	Chr02	87.13	1150	115	14	455183	456310	63924568	63923430	0	1273
chr1	Chr02	87.391	1150	112	8	455183	456310	64898910	64897772	0	1290
chr1	Chr02	87.478	1150	111	8	455183	456310	61537455	61536317	0	1295
chr1	Chr09	99.564	1148	5	0	443550	444697	90532550	90531403	0	2093
chr1	Chr07	79.127	1145	151	32	388065	389141	52565543	52564419	0	710	cox1(partical:34.79%)
chr1	Chr03	89.432	1145	101	9	292572	293715	68619012	68620137	0	1426	sdh4;cox3(partical:94.99%)
chr1	Chr03	89.432	1145	101	9	292572	293715	80333770	80334895	0	1426	sdh4;cox3(partical:94.99%)
chr1	Chr04	88.996	1145	104	10	292572	293715	84146048	84144925	0	1397	sdh4;cox3(partical:94.99%)
chr1	Chr04	90.218	1145	100	6	292572	293715	83649444	83648311	0	1483	sdh4;cox3(partical:94.99%)
chr1	Chr11	90.218	1145	99	7	292572	293715	44935767	44934635	0	1482	sdh4;cox3(partical:94.99%)
chr1	Chr04	88.462	1144	104	12	292572	293715	82272749	82273864	0	1356	sdh4;cox3(partical:94.99%)
chr1	Chr04	88.549	1144	103	12	292572	293715	82793087	82794202	0	1362	sdh4;cox3(partical:94.99%)
chr1	Chr04	88.724	1144	105	9	292572	293715	78356772	78355653	0	1376	sdh4;cox3(partical:94.99%)
chr1	Chr04	89.598	1144	106	7	292572	293715	83248851	83249981	0	1441	sdh4;cox3(partical:94.99%)
chr1	Chr04	89.685	1144	106	6	292572	293715	78290238	78289107	0	1448	sdh4;cox3(partical:94.99%)
chr1	Chr04	89.685	1144	105	7	292572	293715	83855432	83854302	0	1447	sdh4;cox3(partical:94.99%)
chr1	Chr04	89.773	1144	106	5	292572	293715	82916433	82917565	0	1454	sdh4;cox3(partical:94.99%)
chr1	Chr04	89.86	1144	105	5	292572	293715	82394390	82395522	0	1459	sdh4;cox3(partical:94.99%)
chr1	Chr04	90.035	1144	103	6	292572	293715	83136034	83137166	0	1471	sdh4;cox3(partical:94.99%)
chr1	Chr04	90.035	1144	100	6	292572	293715	84191260	84190131	0	1469	sdh4;cox3(partical:94.99%)
chr1	Chr04	90.122	1144	102	6	292572	293715	82606905	82608037	0	1476	sdh4;cox3(partical:94.99%)
chr1	Chr04	90.122	1144	102	6	292572	293715	82694190	82695322	0	1476	sdh4;cox3(partical:94.99%)
chr1	Chr11	89.336	1144	102	7	292572	293715	44828634	44827511	0	1419	sdh4;cox3(partical:94.99%)
chr1	Chr11	89.423	1144	107	7	292572	293715	44567522	44566393	0	1430	sdh4;cox3(partical:94.99%)
chr1	Chr11	89.598	1144	99	8	292572	293715	44297338	44296215	0	1435	sdh4;cox3(partical:94.99%)
chr1	Chr11	89.685	1144	101	9	292572	293715	43572941	43571815	0	1443	sdh4;cox3(partical:94.99%)
chr1	Chr11	90.122	1144	101	6	292572	293715	43861216	43860085	0	1476	sdh4;cox3(partical:94.99%)
chr1	Chr11	90.122	1144	101	6	292572	293715	44353255	44352124	0	1476	sdh4;cox3(partical:94.99%)
chr1	Chr11	90.122	1144	100	7	292572	293715	43619902	43618772	0	1474	sdh4;cox3(partical:94.99%)
chr1	Chr11	90.21	1144	100	6	292572	293715	44110919	44109788	0	1482	sdh4;cox3(partical:94.99%)
chr1	Chr04	89.064	1143	100	10	292572	293714	83997003	83998120	0	1395	sdh4;cox3(partical:94.86%)
chr1	Chr11	89.939	1143	103	6	292572	293714	43810701	43809571	0	1463	sdh4;cox3(partical:94.86%)
chr1	Chr11	90.114	1143	101	6	292572	293714	44055501	44054371	0	1474	sdh4;cox3(partical:94.86%)
chr1	Chr02	89.045	1141	121	4	460520	461659	52058023	52059160	0	1411
chr1	Chr04	97.891	1138	23	1	235738	236875	25198830	25199966	0	1967	trnM-CAT
chr1	Chr01	85.651	1136	117	21	460141	461258	186977394	186976287	0	1153
chr1	Chr02	87.841	1135	116	12	149700	150831	62009829	62008714	0	1312
chr1	Chr05	83.76	1133	144	15	246004	247126	121620477	121619375	0	1037
chr1	Chr10	93.11	1132	47	7	174772	175899	31155679	31154575	0	1629
chr1	Chr10	85.398	1130	152	6	248342	249470	1197717	1198834	0	1160
chr1	Chr01	81.794	1126	178	13	251833	252954	28300640	28299538	0	918
chr1	Chr01	91.711	1122	79	7	65831	66942	190942728	190941611	0	1544
chr1	Chr05	99.287	1122	8	0	131376	132497	132376076	132377197	0	2028
chr1	Chr02	84.705	1118	149	12	87413	88514	100596305	100597416	0	1098
chr1	Chr01	88.809	1117	114	3	248007	249114	18258566	18257452	0	1360
chr1	Chr06	86.726	1115	110	13	248684	249785	9737787	9736698	0	1205
chr1	Chr06	90.737	1112	94	6	244916	246027	9738899	9737797	0	1474
chr1	Chr07	81.475	1112	135	38	143730	144796	60716974	60718059	0	846
chr1	Chr08	99.91	1112	1	0	269577	270688	40116731	40115620	0	2049
chr1	Chr10	83.604	1110	132	11	452949	454015	6753498	6754600	0	996
chr1	Chr11	88.278	1109	113	6	302609	303709	54717311	54716212	0	1312
chr1	Chr05	94.389	1105	45	7	436268	437371	137166070	137164982	0	1681
chr1	Chr02	87.591	1104	105	13	455180	456261	63667763	63668856	0	1251
chr1	Chr04	97.539	1097	20	4	386923	388015	39606199	39605106	0	1869	rps10
chr1	Chr09	95.068	1095	54	0	266769	267863	108808367	108807273	0	1724
chr1	Chr11	83.15	1092	111	24	405604	406676	10040868	10041905	0	929	nad5(trans_splicing)(partical:47.37%)
chr1	Chr07	97.153	1089	23	3	395195	396283	71856256	71857336	0	1832
chr1	Chr01	88.051	1088	119	8	418099	419182	109280223	109281303	0	1279
chr1	Chr02	85.938	1088	119	18	418099	419185	58364642	58363588	0	1131
chr1	Chr02	85.938	1088	119	18	418099	419185	61965867	61964813	0	1131
chr1	Chr02	86.029	1088	118	18	418099	419185	59396125	59395071	0	1136
chr1	Chr02	86.121	1088	117	18	418099	419185	60134339	60133285	0	1142
chr1	Chr02	86.121	1088	117	18	418099	419185	60793503	60792449	0	1142
chr1	Chr02	86.213	1088	116	18	418099	419185	60592809	60591755	0	1147
chr1	Chr06	96.232	1088	41	0	187175	188262	56927343	56926256	0	1783
chr1	Chr08	93.744	1087	68	0	27846	28932	18349159	18350245	0	1631
chr1	Chr01	99.355	1086	7	0	79991	81076	186646042	186644957	0	1967
chr1	Chr02	86.083	1085	117	18	418099	419182	65634584	65635635	0	1136
chr1	Chr02	86.267	1085	115	18	418099	419182	64437695	64438746	0	1147
chr1	Chr02	86.267	1085	115	18	418099	419182	64790196	64791247	0	1147
chr1	Chr06	89.124	1085	111	7	418099	419182	22061410	22062488	0	1343
chr1	Chr01	86.624	1084	109	14	370806	371866	28683685	28682615	0	1166	trnS-GGA
chr1	Chr06	95.941	1084	44	0	187177	188260	56703787	56702704	0	1759
chr1	Chr07	88.827	1083	93	15	286716	287794	44362752	44363810	0	1304
chr1	Chr03	98.706	1082	13	1	17525	18606	19705277	19706357	0	1919
chr1	Chr10	88.734	1074	118	3	242165	243237	61829224	61830295	0	1310
chr1	Chr07	87.675	1071	110	12	243602	244669	72736760	72737811	0	1227	trnL-CAA
chr1	Chr08	99.626	1069	0	1	121657	122725	40114561	40115625	0	1949	cox2(partical:30.44%)
chr1	Chr04	95.403	1066	48	1	207790	208855	94953263	94954327	0	1696	rrn26(partical:2.97%);trnM-CAT
chr1	Chr04	87.887	1065	112	8	181087	182140	97722833	97721775	0	1236
chr1	Chr06	94.46	1065	46	7	188358	189409	45318556	45319620	0	1628
chr1	Chr10	97.84	1065	23	0	448909	449973	16009232	16010296	0	1840
chr1	Chr05	86.812	1054	122	8	283170	284221	128687902	128686864	0	1160
chr1	Chr03	89.459	1053	98	5	292572	293623	68323505	68324545	0	1317	sdh4;cox3(partical:83.46%)
chr1	Chr03	89.554	1053	97	5	292572	293623	79565531	79566571	0	1323	sdh4;cox3(partical:83.46%)
chr1	Chr03	89.554	1053	97	5	292572	293623	80050949	80051989	0	1323	sdh4;cox3(partical:83.46%)
chr1	Chr03	82.414	1052	169	6	186055	187092	154036727	154037776	0	904
chr1	Chr12	79.924	1051	153	31	460940	461967	62665872	62664857	0	719
chr1	Chr03	84.447	1048	110	16	220920	221944	23524981	23525998	0	983
chr1	Chr01	87.667	1046	99	15	309497	310521	109164544	109163508	0	1190	sdh3(partical:4.03%)
chr1	Chr03	85.277	1046	111	16	67330	68355	24772825	24773847	0	1038
chr1	Chr06	81.592	1043	117	34	369607	370612	51783351	51784355	0	793	trnT-TGT
chr1	Chr08	83.157	1039	149	20	239863	240891	3567036	3566014	0	926
chr1	Chr03	86.1	1036	115	10	87196	88213	18313258	18312234	0	1088
chr1	Chr04	90.909	1034	80	3	398442	399466	39367384	39368412	0	1376
chr1	Chr04	85.16	1031	116	14	86152	87169	100880673	100879667	0	1022
chr1	Chr11	82.993	1029	116	27	249036	250053	51305106	51304126	0	876
chr1	Chr11	88.705	1027	88	19	286772	287794	25396433	25397435	0	1229
chr1	Chr08	93.06	1023	56	2	8451	9473	18347442	18346435	0	1482	nad2(trans_splicing)(partical:21.49%)
chr1	Chr06	81.97	1015	161	15	174633	175638	70656936	70655935	0	841	trnF-GAA
chr1	Chr10	88.462	1014	104	6	174965	175973	60205236	60206241	0	1212
chr1	Chr04	84.539	1009	154	2	89140	90147	37272571	37271564	0	998	rrn5(partical:84.17%);rrn18(partical:14.14%)
chr1	Chr08	87.512	1009	97	13	240773	241778	83139800	83138818	0	1138
chr1	Chr10	94.147	1008	49	2	398036	399038	13824000	13822998	0	1526
chr1	Chr04	95.328	1006	41	3	102111	103114	6003604	6002603	0	1592
chr1	Chr04	99.302	1003	7	0	218879	219881	21033999	21035001	0	1814
chr1	Chr07	81.057	1003	158	9	380649	381620	52598999	52597998	0	771
chr1	Chr01	85.13	1002	133	6	33198	34190	16138899	16137905	0	1011
chr1	Chr06	89.211	1001	93	7	420647	421635	22078593	22079590	0	1236
